# Supplementary material for: Genebanks at Risk: Hazard Assessment and Risk Management of National and International Genebanks
Source: Plants (Basel). 2023 Aug 4;12(15):2874. doi: 10.3390/plants12152874 (PMC10421465; doi:10.3390/plants12152874)
Supplement: Supplementary file 1 [file plants-12-02874-s001.zip]

Archive with 1 entries (1 files):
- plants-2506035-supplementary.xlsx
