# Supplementary material for: Genebanks at Risk: Hazard Assessment and Risk Management of National and International Genebanks
Source: Plants (Basel). 2023 Aug 4;12(15):2874. doi: 10.3390/plants12152874 (PMC10421465; doi:10.3390/plants12152874)
Supplement: Supplementary file 1 [file plants-12-02874-s001.zip › plants-2506035-supplementary.xlsx]

## Sheet: short
Continent	Country	Status	WIEWS institutional code	Organization acronym	Latitude	Longitude	Global risk index	Global risk score	Earthquake	Volcano	Tsunami	Storm surge	Riverflood	Flash flood	Tropical cyclone	Extratropical storm	Tornado	Hailstorm	Lightning	Wildfire	Risk score earthquake	Risk index earthquake	Risk score storm	Risk index storm	Risk score flood	Risk index flood
Africa	Côte d'Ivoire	int	CIV033	AfricaRice	7.87326	-5.10778	7	2	0	-1	-1	-1	0	3	-1	-1	1	2	4	2	1	1	1	1	1	3
	Ethiopia	int	ETH013	ILRI-Ethiopia	9.01657	38.8143	45	4	3	2	-1	-1	0	4	-1	-1	1	5	5	-1	4	37	1	4	1	4
	Kenya	int	KEN056	ICRAF	-1.2368	36.8191	18	3	2	2	-1	-1	0	5	-1	-1	1	3	2	-1	2	11	1	1	2	6
	Morocco	int	MARNA	ICARDA-MAR	33.9802	-6.86044	5	1	0	-1	-1	-1	0	3	-1	1	1	1	2	-1	1	1	1	1	1	3
	Nigeria	int	NGA039	IITA	7.50061	3.905	7	2	0	-1	-1	-1	0	2	-1	-1	1	2	4	3	1	1	1	1	1	2
	Kenya	reg	KENNA	ICRISAT-Kenya	-2.22238	37.737	9	2	1	1	-1	-1	0	4	-1	-1	1	1	2	2	1	3	1	0	1	4
	Niger	reg	NER047	ICRISAT-Niger	13.2316	2.27588	7	2	0	-1	-1	-1	0	3	-1	-1	1	1	4	2	1	1	1	1	1	3
	Zambia	reg	ZMB030	SRGB	-15.357	28.4922	17	3	2	-1	-1	-1	0	4	-1	-1	1	3	4	3	2	8	1	2	1	4
	Zimbabwe	reg	ZWENA	ICRISAT-Zimbabwe	-20.3825	28.5075	9	2	0	-1	-1	-1	0	4	-1	-1	1	3	3	2	1	1	1	2	1	4
	Egypt	nat	EGY087	NGB	30.025	31.2032	10	2	2	-1	-1	-1	0	1	-1	-1	1	1	1	-1	2	8	1	0	1	2
	Ethiopia	nat	ETH085	EBI	9.03376	38.7823	47	4	3	0	-1	-1	0	4	-1	-1	1	6	5	2	3	34	2	7	1	4
	Ghana	nat	GHA091	PGRRI	6.28709	-0.46717	7	2	0	-1	-1	-1	0	2	-1	-1	1	3	5	1	1	1	1	3	1	2
	Kenya	nat	KEN212	GeRRI	-1.21587	36.6311	19	3	2	2	-1	-1	0	4	-1	-1	1	3	2	3	2	11	1	1	1	4
	Morocco	nat	MAR088	INRA CRRAS	32.9539	-7.62599	6	2	0	-1	-1	-1	0	2	-1	1	1	1	2	2	1	1	1	1	1	2
	Nigeria	nat	NGA010	NACGRAB	7.38163	3.83984	7	2	0	-1	-1	-1	0	3	-1	-1	1	2	4	2	1	1	1	1	1	3
	United Republic of Tanzania	nat	TZA016	NPGRC	-3.37022	36.6959	12	2	1	2	-1	-1	0	5	-1	-1	1	3	2	-1	1	5	1	1	2	6
	South Africa	nat	ZAF062/ ZAF064	DALRRD/ NPGRC	-25.7488	28.1855	10	2	0	-1	-1	-1	0	4	-1	0	3	5	4	-1	1	1	1	5	1	4
Americas	Colombia	int	COL003	CIAT	3.50344	-76.3547	42	4	3	2	-1	-1	0	2	-1	-1	1	3	4	1	4	37	1	2	1	2
	Mexico	int	MEX002	CIMMYT	19.5297	-98.8458	21	3	2	2	-1	-1	0	4	0	-1	1	5	4	1	2	11	1	5	1	4
	Peru	int	PER001	CIP	-12.0781	-76.947	78	4	4	-1	-1	-1	0	2	-1	-1	1	1	1	-1	4	76	1	0	1	2
	Costa Rica	reg	CRI134/CRI142/CRI085	CATIE	9.90084	-83.6658	49	4	3	3	-1	-1	0	2	-1	-1	1	3	4	1	4	44	1	2	1	2
	Argentina	nat	ARG1342	BBC-INTA	-34.6068	-58.6735	14	2	0	-1	-1	-1	0	5	-1	1	3	5	4	1	1	1	2	6	2	6
	Argentina	nat	ARG1350	BGLACONSULTA	-33.7086	-69.0743	44	4	3	2	-1	-1	0	2	-1	0	2	3	3	2	4	37	1	3	1	2
	Brazil	nat	BRA003	CENARGEN	-15.7307	-47.903	7	2	0	-1	-1	-1	0	2	-1	-1	1	4	4	2	1	1	1	2	1	2
	Canada	nat	CAN004	PGRC	52.1341	-106.635	6	2	0	-1	-1	-1	0	2	-1	1	3	2	2	-1	1	1	1	3	1	2
	Canada	nat	CAN025	CCGB	42.0343	-82.9	15	2	0	-1	-1	-1	0	2	-1	1	4	4	4	1	1	1	2	11	1	2
	Canada	nat	CAN064	CPGR	45.9236	-66.607	23	3	2	-1	-1	-1	0	2	1	2	3	3	2	-1	2	8	2	13	1	2
	Colombia	nat	COL017	AGROSAVIA	4.69562	-74.2055	44	4	3	-1	-1	-1	0	3	-1	-1	1	6	4	1	3	34	2	6	1	3
	Mexico	nat	MEX208	CNRG	20.8728	-102.709	18	3	2	-1	-1	-1	0	3	0	-1	1	5	4	2	2	8	1	5	1	3
	Peru	nat	PER014	E.E.A. Illpa-Puno	-15.8815	-70.0026	16	3	2	-1	-1	-1	0	4	-1	-1	1	5	3	1	2	8	1	3	1	4
	Peru	nat	PER066	UNA	-12.0815	-76.9432	78	4	4	-1	-1	-1	0	2	-1	-1	1	1	1	-1	4	76	1	0	1	2
	United States of America	nat	USA016	S9	33.2678	-84.2876	17	3	0	-1	-1	-1	0	3	1	1	3	5	4	-1	1	1	2	13	1	3
	United States of America	nat	USA020	NC7	42.0289	-93.6434	21	3	0	-1	-1	-1	0	4	-1	1	4	6	4	1	1	1	2	15	1	4
	United States of America	nat	USA022	W6	46.7318	-117.158	7	2	0	-1	-1	-1	0	2	-1	1	2	2	2	2	1	1	1	2	1	2
	United States of America	nat	USA029	NSGC	42.9541	-112.829	8	2	1	1	-1	-1	0	1	-1	1	2	2	2	1	1	3	1	2	1	2
	United States of America	nat	USA033	SOY	40.1016	-88.2227	16	3	0	-1	-1	-1	0	3	-1	1	4	5	4	-1	1	1	2	12	1	3
	United States of America	nat	USA970	DB NRRC	34.4755	-91.4194	19	3	1	-1	-1	-1	0	3	-1	1	4	5	5	1	1	2	2	13	1	3
Asia	India	int	IND002	ICRISAT	17.5113	78.2752	11	2	0	-1	-1	-1	0	4	0	-1	2	2	3	2	1	1	1	4	1	4
	Lebanon	int	LBN002	ICARDA-LBN	33.813	35.9904	42	4	3	-1	-1	-1	0	3	-1	0	2	4	2	3	3	34	1	2	1	3
	Philippines	int	PHL001	IRRI	14.1694	121.255	112	4	2	3	-1	-1	0	5	4	-1	1	2	4	1	3	18	4	87	2	6
	Taiwan, Province of China	int	TWN001	WorldVeg	23.1142	120.298	139	4	3	-1	-1	-1	0	3	5	0	1	2	2	2	3	34	4	100	1	3
	United Arab Emirates	reg	ARE003	ICBA	25.0945	55.3898	22	3	2	-1	-1	-1	500	2	-1	-1	1	1	2	-1	2	8	1	0	2	14
	Bangladesh	nat	BGD001	BJRI	23.7576	90.3795	19	3	2	-1	-1	-1	0	5	0	-1	2	2	5	-1	2	8	1	5	2	6
	Bangladesh	nat	BGD002	BRRI	23.9921	90.4073	59	4	2	-1	-1	-1	100	4	0	-1	2	2	5	2	2	8	1	5	4	44
	Bangladesh	nat	BGD003	BARI	23.9927	90.4137	59	4	2	-1	-1	-1	100	4	0	-1	2	2	5	2	2	8	1	5	4	44
	China	nat	CHN001	NCGC	39.9568	116.328	44	4	3	-1	-1	-1	0	5	-1	1	2	4	3	-1	3	34	1	4	2	6
	China	nat	CHNNA		36.723	101.751	14	2	2	-1	-1	-1	0	2	-1	0	2	4	3	1	2	8	1	3	1	2
	Indonesia	nat	IDN179	ICABIOGRAD	-6.57517	106.785	51	4	3	3	-1	-1	0	4	-1	-1	1	2	5	1	4	44	1	2	1	4
	India	nat	IND001	NBPGR	28.6302	77.1508	19	3	2	-1	-1	-1	0	6	-1	-1	2	2	4	-1	2	8	1	2	2	9
	Japan	nat	JPN183	NARO	36.0301	140.098	120	4	4	1	-1	-1	0	3	3	2	2	4	2	1	4	77	4	39	1	3
	Republic of Korea	nat	KOR046	NAC	35.8314	127.056	37	4	2	-1	-1	-1	0	4	2	1	3	4	2	1	2	8	3	24	1	4
	Nepal	nat	NPL069	NAGRC	27.6473	85.3238	42	4	3	-1	-1	-1	0	3	-1	-1	2	5	4	1	3	34	1	4	1	3
	Pakistan	nat	PAK001	PGRP	33.6748	73.1255	17	3	2	-1	-1	-1	0	4	-1	-1	2	5	6	-1	2	8	1	5	1	4
	Philippines	nat	PHL129	IPB-NPGRL	14.1548	121.263	152	4	2	3	-1	-1	100	5	4	-1	1	2	4	1	3	18	4	87	4	46
	Philippines	nat	PHL158	PhilRice	15.6713	120.889	133	4	3	2	-1	-1	0	5	4	-1	1	2	5	2	4	37	4	88	2	6
	Thailand	nat	THA300		14.0154	100.73	52	4	1	-1	-1	-1	100	4	-1	-1	2	2	5	3	1	2	1	3	4	44
	Türkey	nat	TUR001	AARI	38.5666	27.0522	43	4	3	-1	-1	-1	0	4	-1	1	2	3	2	2	3	34	1	3	1	4
	Türkey	nat	TUR034	FCCRI	39.9556	32.8092	14	2	2	-1	-1	-1	0	2	-1	1	2	3	3	-1	2	8	1	4	1	2
Europe	Belgium	int	BEL084	ITC	50.8586	4.68018	11	2	1	-1	-1	-1	0	3	-1	2	3	2	2	1	1	2	1	5	1	3
	Norway	int	NOR051	SGSV	78.2358	15.4914	9	2	0	-1	-1	-1	0	1	-1	3	1	1	-999	-1	1	1	2	6	1	2
	Sweden	reg	SWE054	NORDGEN	55.6592	13.0836	42	4	0	-1	-1	100	0	1	-1	2	2	2	2	1	1	1	1	4	4	36
	Germany	nat	DEU146	IPK	51.826	11.278	50	4	0	-1	-1	-1	100	2	-1	2	3	3	2	1	1	1	2	6	4	42
	Germany	nat	DEU159	IPK	54.0721	12.3304	9	2	0	-1	-1	-1	0	2	-1	2	3	2	2	1	1	1	1	5	1	2
	Germany	nat	DEU271	IPK	53.9858	11.4728	47	4	0	-1	0	100	0	2	-1	3	3	2	2	1	1	2	2	8	4	36
	Spain	nat	ESP004	INIA-CRF	40.5151	-3.31169	9	2	0	-1	-1	-1	0	3	-1	1	2	3	2	2	1	1	1	3	1	3
	France	nat	FRA040	INRAe-CLERMONT	45.7744	3.1433	14	2	1	2	-1	-1	0	3	-1	2	2	4	2	1	1	5	1	5	1	3
	France	nat	FRA139	INRAe-VASSAL	43.3273	3.56517	16	3	1	-1	0	-1	0	4	-1	3	2	4	3	-1	1	3	2	9	1	4
	UK	nat	GBR004	RBG	51.0688	-0.0899931	13	2	0	-1	-1	-1	0	2	-1	3	3	2	2	2	1	1	2	8	1	2
	UK	nat	GBR006	HRIGRU	52.2094	-1.60261	11	2	1	-1	-1	-1	0	2	-1	2	3	3	2	1	1	2	2	6	1	2
	UK	nat	GBR016	IBERS-GRU	52.4332	-4.01727	53	4	0	-1	-1	-1	100	3	-1	3	3	1	1	1	1	1	2	8	4	43
	UK	nat	GBR140	NASC	52.8316	-1.25115	10	2	1	-1	-1	-1	0	2	-1	2	3	2	1	1	1	2	1	5	1	2
	UK	nat	GBR247		52.6224	1.22132	10	2	0	-1	-1	-1	0	2	-1	2	3	2	2	2	1	1	1	5	1	2
	Italy	nat	ITA436	IBBR	41.1119	16.8808	9	2	1	-1	-1	-1	0	3	-1	1	2	3	3	-1	1	2	1	4	1	3
	Poland	nat	POL003	IHAR	52.2138	20.644	49	4	0	-1	-1	-1	100	2	-1	2	2	4	2	1	1	1	1	5	4	42
	Romania	nat	ROM007	BRGV Suceava	47.6369	26.2402	17	3	2	-1	-1	-1	0	3	-1	1	2	4	3	2	2	8	1	4	1	3
	Russian Federation	nat	RUS001	VIR	59.933	30.3101	6	2	0	-1	-1	-1	0	2	-1	1	2	3	2	-1	1	1	1	3	1	2
	Ukraine	nat	UKR001	IR	49.9686	36.3112	7	2	0	-1	-1	-1	0	2	-1	1	2	4	3	-1	1	1	1	4	1	2
Oceania	Fiji	reg	FJI049	CePaCT	-18.1203	178.461	142	4	3	-1	500	-1	-999	2	5	-1	1	1	2	1	4	39	4	100	1	2
	Australia	nat	AUS165	AGG	-36.7228	142.175	8	2	1	-1	-1	-1	0	2	-1	1	2	2	2	2	1	2	1	2	1	2
	Australia	nat	AUS167	APG	-34.9685	138.639	12	2	2	-1	-1	-1	0	2	-1	1	2	1	1	-1	2	8	1	2	1	2

## Sheet: legend
Hazard	Output	Description	Information
Earthquake	-999	No information available	Probable maximum intensity (MM: Modified Mercalli scale) with an exceedance probability of 10% in 50 years (equivalent to a “return period” of 475 years) for medium subsoil conditions.
	0	Zone 0: MM V and below; imperceptible - rather strong
	1	Zone 1: MM VI; strong
	2	Zone 2: MM VII; very strong
	3	Zone 3: MM VIII; destructive
	4	Zone 4: MM IX and above devastation - major disaster
Volcano	-1	No hazard	Secondary effects that can occur as a result of the large-scale distribution of volcanic particles (e.g. climate impacts, supraregional ash deposits) are not considered
	0	Unclassified volcanoes
	1	Minor hazard (> 15.000 years return period)
	2	Moderate hazard (200 to 15.000 years return period)
	3	High hazard (≤ 200 years return period)
Tropical Cyclone	-1	No hazard: < 76 km/h	Peak wind speeds. Probable maximum intensity with an exeedance probability of 10% in ten years (equivalent to „return period“ of 100 years).
	0	Zone 0: 76-141 km/h
	1	Zone 1: 142-184 km/h
	2	Zone 2: 185-212 km/h
	3	Zone 3: 213-251 km/h
	4	Zone 4: 252-299 km/h
	5	Zone 5: ≥ 300 km/h
Tornado	-999	No information available	Frequency and intensity of tornados
	1	Zone 1: low
	2	Zone 2
	3	Zone 3
	4	Zone 4: high
Hailstorm	-999	No information available	Frequency and intensity of hailstorms.
	1	Zone 1: low
	2	Zone 2
	3	Zone 3
	4	Zone 4
	5	Zone 5
	6	Zone 6: high
Lightning	-999	No information available	Global frequency of lightning strokes per km² and year Lightning frequency is determined by counting the total number of lightning flashes independently of whether they strike the ground or not.
	1	0.2 - 1
	2	1 - 4
	3	4 - 10
	4	10 - 20
	5	20 - 40
	6	40 - 80
Extratropical Storm	-1	No hazard	Peak wind speeds; Probable maximum intensity with an average exceedance probability of 10% in ten years (equivalent to a „return period“ of 100 years). Areas were examined in which there is a high frequency of extratropical storms (approx. 30°–70° north and south of the equator).
	0	Zone 0: ≤ 80 km/h
	1	Zone 1: 81-120 km/h
	2	Zone 2: 121-160 km/h
	3	Zone 3: 161-200 km/h
	4	Zone 4: > 200 km/h
Tsunami	-1	No hazard	Zones based on 100m SRTM (Version 4.1) elevation model, taking into account height above sea level and distance from coasts.
	0	Zone 0: Very low tsunami exposure
	100	Zone 100: Coasts are exposed to a 100 year return period of tsunamis (1-percent annual flood chance)
	500	Zone 500: Coasts are exposed to a 500 year return period of tsunamis (0.2-percent annual flood chance)
	1000	Zone 1000: Coasts are exposed to a 1000 year return period of tsunamis (0.1-percent annual flood chance)
Wildfire	-1	No hazard	The effects of wind, arson and fire-prevention measures are not considered.
	1	Zone 1: low
	2	Zone 2
	3	Zone 3
	4	Zone 4: high
Riverflood	-999	No information available	Areas threatened by extreme floods.
	0	Zone 0: Minimal Flood Risk (Areas outside the 1-percent or 0.2-percent annual chance floodplain)
	100	Zone 100: Areas exposed to a 100 year return period flood event (1-percent annual flood chance)
	500	Zone 500: Areas exposed to a 500 year return period flood event (0.2-percent annual flood chance)
Flash Flood	-999	No information available	Frequency and intensity of flash floods.
	1	Zone 1: low
	2	Zone 2:
	3	Zone 3:
	4	Zone 4:
	5	Zone 5:
	6	Zone 6: high
Storm Surge	-1	No hazard	Detailed calculation for coasts and the shores of large. Zones based on 30m ALOS Digital Surface Model (DSM), taking into account wind speed and bathymetry (underwater depth of lake or ocean floors). Does not consider dykes.
	100	Zone 100: Coasts are exposed to a 100 year return period of storm surge (1-percent annual flood chance)
	500	Zone 500: Coasts are exposed to a 500 year return period of storm surge ( 0.2-percent annual flood chance)
	1000	Zone 1000: Coasts are exposed to a 1000 year return period of storm surge (0.1-percent annual flood chance)

## Sheet: unsorted (not for publication)
No	Status	Country	WIEWS institutional code	Organization name	Organization acronym	Risk Index	Risk Score	Earthquake	Volcano	Tsunami	Storm surge	Riverflood	Flash flood	Tropical cyclone	Extratropical storm	Tornado	Hailstorm	Lightning	Wildfire	Riskscore Earthquake	Riskindex Earthquake	Riskscore Storm	Riskindex Storm	Riskscore Flood	Riskindex Flood
1	int	Peru	PER001	Centro Internacional de la Papa	CIP	78	4	4	-1	-1	-1	0	2	-1	-1	1	1	1	-1	4	76	1	0	1	2
2	int	Philippines	PHL001	International Rice Research Institute	IRRI	112	4	2	3	-1	-1	0	5	4	-1	1	2	4	1	3	18	4	87	2	6
3	int	Colombia	COL003	Centro Internacional de Agricultura Tropical	CIAT	42	4	3	2	-1	-1	0	2	-1	-1	1	3	4	1	4	37	1	2	1	2
4	int	Ethiopia	ETH013	International Livestock Reserach Institute	ILRI-Ethiopia	45	4	3	2	-1	-1	0	4	-1	-1	1	5	5	-1	4	37	1	4	1	4
5	int	Mexico	MEX002	Centro Internacional de Mejoramiento de Maíz y Trigo	CIMMYT	21	3	2	2	-1	-1	0	4	0	-1	1	5	4	1	2	11	1	5	1	4
6	int	Côte d'Ivoire	CIV033	Africa Rice Center	AfricaRice	7	2	0	-1	-1	-1	0	3	-1	-1	1	2	4	2	1	1	1	1	1	3
7	int	Nigeria	NGA039	International Institute of Tropical Agriculture	IITA	7	2	0	-1	-1	-1	0	2	-1	-1	1	2	4	3	1	1	1	1	1	2
8	int	Kenya	KEN056	World Agroforestry Centre	ICRAF	18	3	2	2	-1	-1	0	5	-1	-1	1	3	2	-1	2	11	1	1	2	6
9	int	India	IND002	International Crop Research Institute for the Semi-Arid Tropics	ICRISAT	11	2	0	-1	-1	-1	0	4	0	-1	2	2	3	2	1	1	1	4	1	4
10.1	int	Lebanon	LBN002	International Centre for Agricultural Research in Dry Areas	ICARDA-LBN	42	4	3	-1	-1	-1	0	3	-1	0	2	4	2	3	3	34	1	2	1	3
10.2	int	Morocco	MARNA	International Centre for Agricultural Research in Dry Areas	ICARDA-MAR	5	1	0	-1	-1	-1	0	3	-1	1	1	1	2	-1	1	1	1	1	1	3
11	int	Belgium	BEL084	Biodiversity International	ITC	11	2	1	-1	-1	-1	0	3	-1	2	3	2	2	1	1	2	1	5	1	3
12	int	Taiwan, Province of China	TWN001	World Vegetable Center	AVRDC	139	4	3	-1	-1	-1	0	3	5	0	1	2	2	2	3	34	4	100	1	3
21	int	Norway	NOR051	Svalbard Global Seed Vault	SGSV	9	2	0	-1	-1	-1	0	1	-1	3	1	1	-999	-1	1	1	2	6	1	2
1.1	nat	Argentina	ARG1342	Banco Base de Germoplasma, Instituto de Recursos Biológicos, Instituto Nacional de Tecnología Agropecuaria	BBC-INTA	14	2	0	-1	-1	-1	0	5	-1	1	3	5	4	1	1	1	2	6	2	6
1.2	nat	Argentina	ARG1350	Banco Activo de Germoplasma de La Consulta	BGLACONSULTA	44	4	3	2	-1	-1	0	2	-1	0	2	3	3	2	4	37	1	3	1	2
2.1	nat	Australia	AUS165	Australian Grains Genebank, Agriculture Victoria	AGG	8	2	1	-1	-1	-1	0	2	-1	1	2	2	2	2	1	2	1	2	1	2
2.2	nat	Australia	AUS167	Australian Pastures Genebank	APG	12	2	2	-1	-1	-1	0	2	-1	1	2	1	1	-1	2	8	1	2	1	2
3.1	nat	Bangladesh	BGD001	Bangladesh Jute Research Institute (BJRI)	BJRI	19	3	2	-1	-1	-1	0	5	0	-1	2	2	5	-1	2	8	1	5	2	6
3.2	nat	Bangladesh	BGD002	Bangladesh Rice Research Institute (BRRI)	BRRI	59	4	2	-1	-1	-1	100	4	0	-1	2	2	5	2	2	8	1	5	4	44
3.3	nat	Bangladesh	BGD003	Bangladesh Agricultural Research Institute	BARI	59	4	2	-1	-1	-1	100	4	0	-1	2	2	5	2	2	8	1	5	4	44
4	nat	Brazil	BRA003	Embrapa Recursos Genéticos e Biotecnologia	CENARGEN	7	2	0	-1	-1	-1	0	2	-1	-1	1	4	4	2	1	1	1	2	1	2
5.1	nat	Canada	CAN004	Plant Gene Resources of Canada, Saskatoon Research and Development Centre	PGRC	6	2	0	-1	-1	-1	0	2	-1	1	3	2	2	-1	1	1	1	3	1	2
5.2	nat	Canada	CAN025	Canadian Clonal Genebank, Harrow Research and Development Centre	CCGB	15	2	0	-1	-1	-1	0	2	-1	1	4	4	4	1	1	1	2	11	1	2
5.3	nat	Canada	CAN064	Canadian Potato Genetic Resources, Fredericton Research and Development Centre	CPGR	23	3	2	-1	-1	-1	0	2	1	2	3	3	2	-1	2	8	2	13	1	2
6	nat	Colombia	COL017	Corporación Colombiana de Investigación Agropecuaria (Tibaitatá), AGROSAVIA	AGROSAVIA	44	4	3	-1	-1	-1	0	3	-1	-1	1	6	4	1	3	34	2	6	1	3
7	nat	Egypt	EGY087	National Gene Bank	NGB	10	2	2	-1	-1	-1	0	1	-1	-1	1	1	1	-1	2	8	1	0	1	2
8	nat	Ethiopia	ETH085	Ethiopian Biodiversity Institute	EBI	47	4	3	0	-1	-1	0	4	-1	-1	1	6	5	2	3	34	2	7	1	4
9.7	nat	France	FRA040	Génétique Diversité et Ecophysiologie des Céréales, Plant Biology and Breeding, INRAe Clermont-Ferrand	INRAe-CLERMONT	14	2	1	2	-1	-1	0	3	-1	2	2	4	2	1	1	5	1	5	1	3
9.16	nat	France	FRA139	Centre de Ressources Biologiques de la Vigne de Vassal-Montpellier, Plant Biology and Breeding, INRAe Montpellier	INRAe-VASSAL	16	3	1	-1	0	-1	0	4	-1	3	2	4	3	-1	1	3	2	9	1	4
10.1	nat	Germany	DEU146	Genebank, Leibniz Institute of Plant Genetics and Crop Plant Research	IPK	50	4	0	-1	-1	-1	100	2	-1	2	3	3	2	1	1	1	2	6	4	42
10.2	nat	Germany	DEU159	External Branch North of the Department Genebank, IPK, Potato Collection in Gross-Luesewitz	IPK	9	2	0	-1	-1	-1	0	2	-1	2	3	2	2	1	1	1	1	5	1	2
10.3	nat	Germany	DEU271	External Branch North of the Department Genebank, IPK, Oil Plants and Fodder Crops in Malchow	IPK	47	4	0	-1	0	100	0	2	-1	3	3	2	2	1	1	2	2	8	4	36
11	nat	Ghana	GHA091	Plant Genetic Resources Research Institute	PGRRI	7	2	0	-1	-1	-1	0	2	-1	-1	1	3	5	1	1	1	1	3	1	2
12	nat	India	IND001	National Bureau of Plant Genetic Resources	NBPGR	19	3	2	-1	-1	-1	0	6	-1	-1	2	2	4	-1	2	8	1	2	2	9
13	nat	Indonesia	IDN179	Indonesian Center for Agricultural Biotechnology and Genetic Resources Research and Development	ICABIOGRAD	51	4	3	3	-1	-1	0	4	-1	-1	1	2	5	1	4	44	1	2	1	4
14	nat	Italy	ITA436	Istituto di Bioscienze e Biorisorse, Consiglio Nazionale delle Ricerche	IBBR	9	2	1	-1	-1	-1	0	3	-1	1	2	3	3	-1	1	2	1	4	1	3
15	nat	Kenya	KEN212	Genetic Resources Research Institute	GeRRI	19	3	2	2	-1	-1	0	4	-1	-1	1	3	2	3	2	11	1	1	1	4
16	nat	Mexico	MEX208	INIFAP, Centro Nacional de Recursos Genéticos (CNRG)	CNRG	18	3	2	-1	-1	-1	0	3	0	-1	1	5	4	2	2	8	1	5	1	3
17	nat	Morocco	MAR088	Centre Régional de la Recherche Agronomique de Settat	INRA CRRAS	6	2	0	-1	-1	-1	0	2	-1	1	1	1	2	2	1	1	1	1	1	2
18	nat	Nepal	NPL069	National Agriculture Genetic Resources Centre-Genebank	NAGRC	42	4	3	-1	-1	-1	0	3	-1	-1	2	5	4	1	3	34	1	4	1	3
19	nat	Nigeria	NGA010	National Centre for Genetic Resources and Biotechnology	NACGRAB	7	2	0	-1	-1	-1	0	3	-1	-1	1	2	4	2	1	1	1	1	1	3
20	nat	Pakistan	PAK001	Plant Genetic Resources Program	PGRP	17	3	2	-1	-1	-1	0	4	-1	-1	2	5	6	-1	2	8	1	5	1	4
21.1	nat	Peru	PER066	Programa Cooperativo de Investigación en Maíz, Universida Nacional Agraria La Molina	UNA	78	4	4	-1	-1	-1	0	2	-1	-1	1	1	1	-1	4	76	1	0	1	2
21.2	nat	Peru	PER014	Estación Experimental Agraria Illpa	E.E.A. Illpa-Puno	16	3	2	-1	-1	-1	0	4	-1	-1	1	5	3	1	2	8	1	3	1	4
22.1	nat	Philippines	PHL129	Institute of Plant Breeding-National Plant Genetic Resources Laboratory	IPB-NPGRL	152	4	2	3	-1	-1	100	5	4	-1	1	2	4	1	3	18	4	87	4	46
22.2	nat	Philippines	PHL158	Philippine Rice Research Institute	PhilRice	133	4	3	2	-1	-1	0	5	4	-1	1	2	5	2	4	37	4	88	2	6
23	nat	Poland	POL003	Plant Breeding and Acclimatization Institute	IHAR	49	4	0	-1	-1	-1	100	2	-1	2	2	4	2	1	1	1	1	5	4	42
24	nat	Romania	ROM007	Suceava Genebank	BRGV Suceava	17	3	2	-1	-1	-1	0	3	-1	1	2	4	3	2	2	8	1	4	1	3
25	nat	Russian Federation	RUS001	N.I. Vavilov Research Institute of Plant Industry	VIR	6	2	0	-1	-1	-1	0	2	-1	1	2	3	2	-1	1	1	1	3	1	2
26	nat	South Africa	ZAF062/ ZAF064	Genetic Resources Directorate, Department of Agriculture, Land Reform & Rural Development/ RSA National Plant Genetic Resources Centre	DALRRD/ NPGRC	10	2	0	-1	-1	-1	0	4	-1	0	3	5	4	-1	1	1	1	5	1	4
27	nat	Spain	ESP004	Centro Nacional de Recursos Fitogenéticos	INIA-CRF	9	2	0	-1	-1	-1	0	3	-1	1	2	3	2	2	1	1	1	3	1	3
28	nat	Thailand	THA300	Genebank		52	4	1	-1	-1	-1	100	4	-1	-1	2	2	5	3	1	2	1	3	4	44
29.1	nat	Turkey	TUR001	Plant Genetic Resources Department	AARI	43	4	3	-1	-1	-1	0	4	-1	1	2	3	2	2	3	34	1	3	1	4
29.2	nat	Turkey	TUR034	Field Crop Central Research Institute	FCCRI	14	2	2	-1	-1	-1	0	2	-1	1	2	3	3	-1	2	8	1	4	1	2
30	nat	Ukraine	UKR001	Institute of Plant Production n.a. V.Y. Yurjev of UAAS	IR	7	2	0	-1	-1	-1	0	2	-1	1	2	4	3	-1	1	1	1	4	1	2
31.1	nat	United Kingdom of Great Britain and Northern Ireland	GBR004	Millennium Seed Bank Project, Seed Conservation Department, Royal Botanic Gardens, Kew, Wakehurst Place	RBG	13	2	0	-1	-1	-1	0	2	-1	3	3	2	2	2	1	1	2	8	1	2
31.2	nat	United Kingdom of Great Britain and Northern Ireland	GBR006	Warwick Genetic Resources Unit	HRIGRU	11	2	1	-1	-1	-1	0	2	-1	2	3	3	2	1	1	2	2	6	1	2
31.3	nat	United Kingdom of Great Britain and Northern Ireland	GBR016	Genetic Resources Unit, Institute of Biological, Environmental & Rural Sciences, Aberystwyth University	IBERS-GRU	53	4	0	-1	-1	-1	100	3	-1	3	3	1	1	1	1	1	2	8	4	43
31.4	nat	United Kingdom of Great Britain and Northern Ireland	GBR140	Nottingham Arabidopsis Stock Centre	NASC	10	2	1	-1	-1	-1	0	2	-1	2	3	2	1	1	1	2	1	5	1	2
31.5	nat	United Kingdom of Great Britain and Northern Ireland	GBR247	Germplasm Resources Unit, John Innes Centre, Norwich Research Park		10	2	0	-1	-1	-1	0	2	-1	2	3	2	2	2	1	1	1	5	1	2
32	nat	United Republic of Tanzania	TZA016	National Plant Genetic Resources Centre	NPGRC	12	2	1	2	-1	-1	0	5	-1	-1	1	3	2	-1	1	5	1	1	2	6
33.1	nat	United States of America	USA029	National Small Grains Germplasm Research Facility, USDA-ARS	NSGC	8	2	1	1	-1	-1	0	1	-1	1	2	2	2	1	1	3	1	2	1	2
33.2	nat	United States of America	USA016	Plant Genetic Resources Conservation Unit, Southern Regional Plant Introduction Station, University of Georgia, USDA-ARS	S9	17	3	0	-1	-1	-1	0	3	1	1	3	5	4	-1	1	1	2	13	1	3
33.3	nat	United States of America	USA022	Western Regional Plant Introduction Station, USDA-ARS, Washington State University	W6	7	2	0	-1	-1	-1	0	2	-1	1	2	2	2	2	1	1	1	2	1	2
33.4	nat	United States of America	USA020	North Central Regional Plant Introduction Station, USDA-ARS, NCRPIS	NC7	21	3	0	-1	-1	-1	0	4	-1	1	4	6	4	1	1	1	2	15	1	4
33.5	nat	United States of America	USA970	Dale Bumpers National Rice Research Center, United States Department of Agriculture, Agricultural Research Services	DB NRRC	19	3	1	-1	-1	-1	0	3	-1	1	4	5	5	1	1	2	2	13	1	3
33.6	nat	United States of America	USA033	Soybean Germplasm Collection, USDA-ARS	SOY	16	3	0	-1	-1	-1	0	3	-1	1	4	5	4	-1	1	1	2	12	1	3
34.1	nat	China	CHN001	National Crop Gene Bank Chinese Acadmey of Agricultural Sciences	NCGC	44	4	3	-1	-1	-1	0	5	-1	1	2	4	3	-1	3	34	1	4	2	6
34.2	nat	China	CHNNA	National Germplasm Duplication Gene Bank, Qinghai Agriculture and Forestry Academy of Sciences		14	2	2	-1	-1	-1	0	2	-1	0	2	4	3	1	2	8	1	3	1	2
35	nat	Japan	JPN183	NARO Genebank	NARO	120	4	4	1	-1	-1	0	3	3	2	2	4	2	1	4	77	4	39	1	3
36	nat	Republic of Korea	KOR046	National Agrobiodiversity Center, Rural Development Administration	NAC	37	4	2	-1	-1	-1	0	4	2	1	3	4	2	1	2	8	3	24	1	4
14	reg	Niger	NER047	ICRISAT Regional Genbank Niger	ICRISAT-Niger	7	2	0	-1	-1	-1	0	3	-1	-1	1	1	4	2	1	1	1	1	1	3
19	reg	Zambia	ZMB030	SADC Plant Genetic Resources Centre	SRGB	17	3	2	-1	-1	-1	0	4	-1	-1	1	3	4	3	2	8	1	2	1	4
13	reg	Kenya	KENNA	ICRISAT Regional Genbank Kenya	ICRISAT-Kenya	9	2	1	1	-1	-1	0	4	-1	-1	1	1	2	2	1	3	1	0	1	4
15	reg	Zimbabwe	ZWENA	ICRISAT Regional Genbank Zimbabwe	ICRISAT-Zimbabwe	9	2	0	-1	-1	-1	0	4	-1	-1	1	3	3	2	1	1	1	2	1	4
16.1	reg	Costa Rica	CRI134/CRI142/CRI085	Centro Agronómico Tropical de Investigación y Enseñanza	CATIE	49	4	3	3	-1	-1	0	2	-1	-1	1	3	4	1	4	44	1	2	1	2
17	reg	Fiji	FJI049	Centre for Pacific Crops and Trees	CePaCT	142	4	3	-1	500	-1	-999	2	5	-1	1	1	2	1	4	39	4	100	1	2
18	reg	United Arab Emirates	ARE003	International Center for Biosaline Agriculture	ICBA	22	3	2	-1	-1	-1	500	2	-1	-1	1	1	2	-1	2	8	1	0	2	14
20	reg	Sweden	SWE054	Nordic Genetic Resource Center	NORDGEN	42	4	0	-1	-1	100	0	1	-1	2	2	2	2	1	1	1	1	4	4	36
